# Supplementary material for: Patient perspectives on the impact of appearance and weight changes attributed to systemic glucocorticoid treatment of rheumatic diseases
Source: Rheumatology (Oxford). 2025 Mar 3;64(6):3854–62. doi: 10.1093/rheumatology/keaf121 (PMC12107043; doi:10.1093/rheumatology/keaf121)
Supplement: keaf121_Supplementary_Data [file keaf121_supplementary_data.zip]

Archive with 3 entries (2 files):
- keaf121_Supplementary_Data/
- keaf121_Supplementary_Data/rhe-24-2737-File005.docx
- keaf121_Supplementary_Data/rhe-24-2737-File006.docx
